# Supplementary material for: Glutathione-S-Transferase Theta 2 (GSTT2) Modulates the Response to Bacillus Calmette–Guérin Immunotherapy in Bladder Cancer Patients
Source: Int J Mol Sci. 2024 Aug 16;25(16):8947. doi: 10.3390/ijms25168947 (PMC11354831; doi:10.3390/ijms25168947)
Supplement: Supplementary file 1 [file ijms-25-08947-s001.zip]

Archive with 1 entries (1 files):
- ijms-3135205-supplementary.pdf
